# Supplementary material for: Exploring the relationship between life course adiposity and sepsis: insights from a two-sample Mendelian randomization analysis
Source: Front Endocrinol (Lausanne). 2024 Jun 14;15:1413690. doi: 10.3389/fendo.2024.1413690 (PMC11211544; doi:10.3389/fendo.2024.1413690)
Supplement: Supplementary file 2 [file Table_1.xlsx]

## Sheet: Sheet1
Supplementary Table S1. Single nucleotide polymorphisms used as instrumental variables.
Trait	SNP	Chr	Position	EA	NEA	EAF	Beta	SE	P value	F
Birth weight	rs1012167	20	39159119	C	T	0.4	0.024	0.003	1.2e-19	64
Birth weight	rs10147938	14	31885951	T	C	0.39	0.015	0.003	4e-08	25
Birth weight	rs10173538	2	160569276	C	T	0.63	0.015	0.003	1.5e-08	25
Birth weight	rs10181515	2	227019461	T	C	0.23	0.021	0.003	2.1e-12	49
Birth weight	rs10221267	17	68464662	T	C	0.51	0.017	0.003	6.5e-11	32.1111
Birth weight	rs10265057	7	47275737	G	A	0.09	0.027	0.004	1.3e-09	45.5625
Birth weight	rs10283100	8	120596023	G	A	0.95	0.042	0.006	7e-13	49
Birth weight	rs10495563	2	9662210	A	G	0.66	0.022	0.003	2.1e-16	53.7778
Birth weight	rs10872678	6	152039964	T	C	0.72	0.032	0.003	9.8e-29	113.778
Birth weight	rs10883846	10	104958244	C	T	0.62	0.017	0.003	1.3e-10	32.1111
Birth weight	rs10913200	1	176521655	G	A	0.97	0.051	0.008	2e-10	40.6406
Birth weight	rs10935733	3	148622968	T	C	0.4	0.019	0.003	2.3e-13	40.1111
Birth weight	rs11082304	18	20720973	T	G	0.51	0.016	0.003	4.2e-10	28.4444
Birth weight	rs11085720	19	10317763	A	G	0.44	0.015	0.003	7.4e-09	25
Birth weight	rs1112718	10	94479107	G	A	0.4	0.026	0.003	3.8e-23	75.1111
Birth weight	rs112139215	7	73034559	A	C	0.07	0.047	0.005	2.8e-20	88.36
Birth weight	rs116276359	1	151821430	A	C	0.03	0.043	0.008	4.2e-08	28.8906
Birth weight	rs11646700	16	68421668	G	A	0.5	0.015	0.003	1.3e-08	25
Birth weight	rs116807401	4	135121721	C	T	0.02	0.077	0.01	2.2e-13	59.29
Birth weight	rs11698914	20	31327144	C	G	0.23	0.032	0.003	1.2e-24	113.778
Birth weight	rs11704481	22	45732328	G	A	0.4	0.015	0.003	1.1e-08	25
Birth weight	rs11708067	3	123065778	G	A	0.24	0.041	0.003	1.6e-42	186.778
Birth weight	rs11711420	3	183349010	T	G	0.75	0.019	0.003	3.2e-10	40.1111
Birth weight	rs118106744	12	21936398	C	T	0.95	0.033	0.006	2e-08	30.25
Birth weight	rs11867479	17	68090207	T	C	0.35	0.017	0.003	1.1e-10	32.1111
Birth weight	rs11983722	7	46298647	A	T	0.94	0.032	0.005	3.1e-09	40.96
Birth weight	rs12153596	5	158410178	C	T	0.62	0.015	0.003	7.9e-09	25
Birth weight	rs12401656	1	43456767	G	A	0.87	0.025	0.004	3.4e-11	39.0625
Birth weight	rs1242516	17	17387079	C	T	0.86	0.021	0.004	3.2e-08	27.5625
Birth weight	rs12656216	5	36160668	A	G	0.79	0.018	0.003	1.8e-08	36
Birth weight	rs12802960	11	58174775	C	T	0.21	0.017	0.003	1.7e-08	32.1111
Birth weight	rs12896104	14	74306014	G	A	0.67	0.015	0.003	3.1e-08	25
Birth weight	rs13257363	8	142252580	G	A	0.59	0.018	0.003	2e-11	36
Birth weight	rs13266210	8	41533514	A	G	0.79	0.027	0.003	1.5e-17	81
Birth weight	rs13271368	8	126506140	C	T	0.76	0.02	0.003	2.3e-11	44.4444
Birth weight	rs134594	22	29468456	C	T	0.35	0.017	0.003	5.8e-10	32.1111
Birth weight	rs138715366	7	44246271	C	T	0.99	0.24	0.015	4e-61	256
Birth weight	rs1411424	9	113892963	A	G	0.52	0.02	0.003	1.5e-14	44.4444
Birth weight	rs147110934	19	55993436	G	T	0.98	0.052	0.009	1.6e-09	33.3827
Birth weight	rs1482852	3	156798294	A	G	0.6	0.05	0.003	1.6e-82	277.778
Birth weight	rs17034876	2	46484310	T	C	0.7	0.042	0.003	3.1e-47	196
Birth weight	rs1818782	5	39424628	C	A	0.64	0.016	0.003	4.2e-09	28.4444
Birth weight	rs186606513	2	97482001	G	A	0.98	0.061	0.01	2.7e-09	37.21
Birth weight	rs1937436	1	66441329	G	A	0.71	0.016	0.003	1.5e-08	28.4444
Birth weight	rs1964859	20	607805	T	C	0.3	0.016	0.003	3.9e-08	28.4444
Birth weight	rs1981627	5	133838180	G	A	0.59	0.017	0.003	8.4e-11	32.1111
Birth weight	rs2045457	16	20046115	G	A	0.31	0.016	0.003	6.3e-09	28.4444
Birth weight	rs2168443	3	46947087	T	A	0.38	0.017	0.003	3.9e-10	32.1111
Birth weight	rs220193	21	43581308	A	G	0.23	0.021	0.003	4.1e-11	49
Birth weight	rs222857	17	7164563	T	C	0.58	0.026	0.003	1.1e-24	75.1111
Birth weight	rs2229742	21	16339172	G	C	0.88	0.027	0.004	7.4e-11	45.5625
Birth weight	rs2237467	7	50733316	A	G	0.22	0.018	0.003	5.3e-09	36
Birth weight	rs2280235	2	191843830	G	A	0.26	0.018	0.003	6.9e-10	36
Birth weight	rs2282978	7	92264410	C	T	0.33	0.018	0.003	1.7e-11	36
Birth weight	rs2306547	12	26877885	C	T	0.53	0.019	0.003	4.4e-13	40.1111
Birth weight	rs2306700	3	142123841	T	C	0.14	0.023	0.004	1.8e-09	33.0625
Birth weight	rs2395668	6	37105893	A	G	0.84	0.02	0.004	1.2e-08	25
Birth weight	rs2551347	2	23912401	T	C	0.75	0.024	0.003	1.9e-16	64
Birth weight	rs2663842	18	55449516	A	G	0.68	0.016	0.003	9.3e-09	28.4444
Birth weight	rs2747503	6	15066121	C	T	0.66	0.016	0.003	2.7e-08	28.4444
Birth weight	rs2807319	1	22554176	G	A	0.88	0.023	0.004	1.3e-08	33.0625
Birth weight	rs28457693	9	98217348	G	A	0.11	0.044	0.004	9.9e-26	121
Birth weight	rs28505901	9	139241030	A	G	0.25	0.024	0.003	2.5e-15	64
Birth weight	rs2934844	6	166142456	T	A	0.67	0.021	0.003	1.8e-13	49
Birth weight	rs2946179	5	157886627	C	T	0.73	0.02	0.003	1.1e-11	44.4444
Birth weight	rs3184504	12	111884608	C	T	0.52	0.023	0.003	2.6e-19	58.7778
Birth weight	rs339969	15	60883281	A	C	0.62	0.017	0.003	2.2e-10	32.1111
Birth weight	rs34776209	7	23513093	C	T	0.76	0.023	0.003	8.5e-15	58.7778
Birth weight	rs35261542	6	20675792	C	A	0.73	0.041	0.003	2.8e-45	186.778
Birth weight	rs3806315	1	214724668	A	G	0.59	0.018	0.003	2.8e-11	36
Birth weight	rs3965156	3	66484956	A	C	0.48	0.015	0.003	1.5e-08	25
Birth weight	rs40434	16	55699525	G	A	0.39	0.017	0.003	3e-10	32.1111
Birth weight	rs41311445	22	42070374	A	C	0.9	0.033	0.004	3.3e-13	68.0625
Birth weight	rs41355649	19	33790556	G	A	0.93	0.034	0.005	1.2e-10	46.24
Birth weight	rs4144829	4	17903654	C	T	0.27	0.036	0.003	4.3e-34	144
Birth weight	rs4350272	10	25056118	A	G	0.27	0.017	0.003	3.6e-09	32.1111
Birth weight	rs4444073	11	10331664	A	C	0.52	0.02	0.003	2.7e-15	44.4444
Birth weight	rs4719648	7	2756832	C	T	0.58	0.019	0.003	2.6e-13	40.1111
Birth weight	rs4794720	17	55392223	G	A	0.36	0.015	0.003	4.1e-08	25
Birth weight	rs4867699	5	172748540	T	G	0.51	0.015	0.003	2.2e-08	25
Birth weight	rs4932373	15	91429287	A	C	0.68	0.02	0.003	3e-13	44.4444
Birth weight	rs4953353	2	46567276	G	T	0.63	0.018	0.003	3.5e-11	36
Birth weight	rs5030317	11	32410337	C	G	0.73	0.017	0.003	2.7e-09	32.1111
Birth weight	rs516246	19	49206172	C	T	0.51	0.018	0.003	9.3e-12	36
Birth weight	rs55836809	13	28502874	A	G	0.78	0.018	0.003	8.2e-09	36
Birth weight	rs57414412	11	111769431	G	A	0.72	0.016	0.003	1.2e-08	28.4444
Birth weight	rs5742915	15	74336633	C	T	0.46	0.015	0.003	8.9e-09	25
Birth weight	rs6026449	20	57272617	C	T	0.63	0.017	0.003	2.5e-10	32.1111
Birth weight	rs61830764	1	212289976	A	G	0.38	0.017	0.003	1.1e-09	32.1111
Birth weight	rs62023486	15	53070589	A	G	0.9	0.023	0.004	4e-08	33.0625
Birth weight	rs62496903	8	6446938	T	C	0.08	0.033	0.005	6.7e-12	43.56
Birth weight	rs6467157	7	127660763	T	C	0.71	0.02	0.003	1.5e-11	44.4444
Birth weight	rs6533183	4	106133184	C	T	0.35	0.022	0.003	6.8e-16	53.7778
Birth weight	rs6569647	6	130337266	T	C	0.8	0.02	0.003	6.3e-10	44.4444
Birth weight	rs6575803	14	101257755	C	T	0.9	0.032	0.004	1.3e-12	64
Birth weight	rs6582623	12	46613394	C	T	0.87	0.024	0.004	1.1e-09	36
Birth weight	rs667515	11	69449076	G	C	0.62	0.018	0.003	9.3e-12	36
Birth weight	rs6845999	4	145565826	T	C	0.43	0.026	0.003	1.5e-24	75.1111
Birth weight	rs6958858	7	148966949	C	T	0.49	0.014	0.003	4.8e-08	21.7778
Birth weight	rs7075355	10	82208878	A	G	0.53	0.015	0.003	1.6e-08	25
Birth weight	rs7076938	10	115789375	T	C	0.74	0.032	0.003	2.1e-28	113.778
Birth weight	rs708122	1	228216997	C	A	0.68	0.017	0.003	2.5e-09	32.1111
Birth weight	rs7102454	11	65594820	C	T	0.35	0.015	0.003	2e-08	25
Birth weight	rs7223535	17	29211667	G	A	0.73	0.021	0.003	2.1e-13	49
Birth weight	rs72656010	8	57122215	T	C	0.87	0.028	0.004	1.4e-13	49
Birth weight	rs73143584	20	62445702	A	G	0.11	0.029	0.004	1.8e-11	52.5625
Birth weight	rs732563	8	23345526	C	T	0.5	0.017	0.003	1.3e-11	32.1111
Birth weight	rs73354194	17	79905947	C	T	0.03	0.061	0.009	1e-11	45.9383
Birth weight	rs75104038	6	34190104	A	G	0.06	0.045	0.006	4.3e-16	56.25
Birth weight	rs7525870	1	78269207	G	A	0.74	0.016	0.003	1.6e-08	28.4444
Birth weight	rs753381	20	39797465	T	C	0.45	0.015	0.003	3.4e-09	25
Birth weight	rs75518158	21	38393567	C	A	0.03	0.04	0.007	2.4e-08	32.6531
Birth weight	rs75844534	15	38667117	A	C	0.12	0.026	0.004	4.9e-11	42.25
Birth weight	rs76094073	6	109288036	G	C	0.12	0.027	0.004	1.6e-11	45.5625
Birth weight	rs7709066	5	77831071	C	T	0.46	0.014	0.003	2.9e-08	21.7778
Birth weight	rs7744700	6	53349401	T	A	0.71	0.02	0.003	1.6e-11	44.4444
Birth weight	rs7819593	8	106115172	C	T	0.24	0.022	0.003	6.2e-13	53.7778
Birth weight	rs7854962	9	96900505	C	G	0.79	0.022	0.003	1e-11	53.7778
Birth weight	rs7968682	12	66371880	G	T	0.49	0.042	0.003	4.2e-60	196
Birth weight	rs80278614	1	119412317	A	G	0.05	0.04	0.006	6.5e-12	44.4444
Birth weight	rs8038207	15	86316570	G	T	0.57	0.015	0.003	1.3e-08	25
Birth weight	rs8106042	19	7161849	G	C	0.28	0.02	0.003	2.2e-12	44.4444
Birth weight	rs854037	5	57091783	A	G	0.81	0.027	0.003	9.4e-16	81
Birth weight	rs905938	1	154991389	C	T	0.26	0.026	0.003	2.8e-19	75.1111
Birth weight	rs9366778	6	31269173	G	A	0.63	0.018	0.003	2.9e-11	36
Birth weight	rs9549046	13	40647206	A	G	0.12	0.029	0.004	8e-13	52.5625
Birth weight	rs9645500	10	70986723	G	T	0.69	0.024	0.003	1.8e-18	64
Birth weight	rs9783782	16	88317285	G	T	0.31	0.016	0.003	3.4e-08	28.4444
Cildhood BMI	rs11676272	2	25141538	G	A	0.46	0.068	0.007	7.12e-23	94.3673
Cildhood BMI	rs12041852	1	75003500	G	A	0.46	0.046	0.007	2.28e-10	43.1837
Cildhood BMI	rs12429545	13	54102206	A	G	0.13	0.076	0.01	2.08e-14	57.76
Cildhood BMI	rs13130484	4	45175691	T	C	0.44	0.067	0.007	1.58e-23	91.6122
Cildhood BMI	rs13253111	8	28061974	A	G	0.57	0.042	0.007	4.89e-09	36
Cildhood BMI	rs13387838	2	207281447	A	G	0.04	0.139	0.025	2.84e-08	30.9136
Cildhood BMI	rs1421085	16	53800954	C	T	0.41	0.059	0.007	4.53e-16	71.0408
Cildhood BMI	rs3829849	9	129390800	T	C	0.36	0.041	0.007	8.81e-09	34.3061
Cildhood BMI	rs4854349	2	647861	C	T	0.83	0.09	0.009	5.41e-22	100
Cildhood BMI	rs543874	1	177889480	G	A	0.2	0.077	0.009	2.2e-19	73.1975
Cildhood BMI	rs6567160	18	57829135	C	T	0.23	0.05	0.008	1.21e-09	39.0625
Cildhood BMI	rs7132908	12	50263148	A	G	0.39	0.066	0.008	1.57e-18	68.0625
Cildhood BMI	rs7550711	1	110082886	T	C	0.04	0.105	0.019	4.52e-08	30.5402
Cildhood BMI	rs987237	6	50803050	G	A	0.19	0.062	0.009	1.8e-12	47.4568
Cildhood obesity	rs10913469	1	177913519	T	C	0.816	-0.1773	0.033	7.99e-08	28.8662
Cildhood obesity	rs13130484	4	45175691	T	C	0.4202	0.1434	0.0272	1.3e-07	27.7946
Cildhood obesity	rs17697518	18	38765659	T	C	0.1135	0.1855	0.0389	1.85e-06	22.7399
Cildhood obesity	rs256335	19	34315896	T	C	0.4836	0.1214	0.0262	3.72e-06	21.4701
Cildhood obesity	rs28636	5	66149113	T	C	0.2106	-0.1474	0.0316	3.08e-06	21.7581
Cildhood obesity	rs4833407	4	113311790	A	C	0.3957	0.1226	0.0265	3.88e-06	21.4037
Cildhood obesity	rs4854344	2	638144	T	G	0.8262	0.2445	0.0351	3.22e-12	48.5225
Cildhood obesity	rs4864201	4	130731284	T	C	0.3579	0.1355	0.0281	1.41e-06	23.2523
Cildhood obesity	rs571312	18	57839769	A	C	0.2413	0.1986	0.0309	1.25e-10	41.3087
Cildhood obesity	rs6752378	2	25150116	A	C	0.4632	0.1695	0.0262	1.05e-10	41.854
Cildhood obesity	rs7138803	12	50247468	A	G	0.3354	0.1672	0.0271	6.5e-10	38.0657
Cildhood obesity	rs9299	17	46669430	T	C	0.6748	0.1343	0.0282	1.91e-06	22.6806
Cildhood obesity	rs9568856	13	54064981	A	G	0.1115	0.1909	0.0395	1.36e-06	23.357
Cildhood obesity	rs9941349	16	53825488	T	C	0.4254	0.1978	0.0267	1.16e-13	54.882
Adult BMI	rs1000940	17	5283252	G	A	0.225	0.019	0.003	2.4e-10	40.1111
Adult BMI	rs10132280	14	25928179	A	C	0.333	-0.023	0.003	1.77e-14	58.7778
Adult BMI	rs10182181	2	25150296	G	A	0.5	0.031	0.003	4.98e-25	106.778
Adult BMI	rs10733682	9	129460914	G	A	0.575	-0.017	0.003	1.46e-08	32.1111
Adult BMI	rs10938397	4	45182527	G	A	0.433	0.04	0.003	1.48e-40	177.778
Adult BMI	rs10968576	9	28414339	G	A	0.292	0.025	0.003	7.86e-17	69.4444
Adult BMI	rs11030104	11	27684517	G	A	0.2	-0.041	0.004	1.18e-24	105.062
Adult BMI	rs11165643	1	96924097	T	C	0.575	0.022	0.003	2.24e-13	53.7778
Adult BMI	rs11727676	4	145659064	C	T	0.075	-0.036	0.006	1.97e-09	36
Adult BMI	rs12286929	11	115022404	G	A	0.433	0.022	0.003	2.24e-13	53.7778
Adult BMI	rs12429545	13	54102206	A	G	0.1	0.033	0.005	4.11e-11	43.56
Adult BMI	rs12940622	17	78615571	A	G	0.458	-0.018	0.003	1.97e-09	36
Adult BMI	rs13021737	2	632348	G	A	0.875	0.06	0.004	7.34e-51	225
Adult BMI	rs13078960	3	85807590	G	T	0.183	0.03	0.004	6.38e-14	56.25
Adult BMI	rs13107325	4	103188709	T	C	0.117	0.048	0.007	7.03e-12	47.0204
Adult BMI	rs13191362	6	163033350	G	A	0.2	-0.028	0.005	2.14e-08	31.36
Adult BMI	rs1516725	3	185824004	C	T	0.908	0.045	0.005	2.26e-19	81
Adult BMI	rs1528435	2	181550962	T	C	0.583	0.018	0.003	1.97e-09	36
Adult BMI	rs16851483	3	141275436	T	G	0.092	0.048	0.008	1.97e-09	36
Adult BMI	rs16951275	15	68077168	C	T	0.225	-0.031	0.004	9.19e-15	60.0625
Adult BMI	rs17024393	1	110154688	C	T	0.042	0.066	0.009	2.24e-13	53.7778
Adult BMI	rs17094222	10	102395440	C	T	0.208	0.025	0.004	4.1e-10	39.0625
Adult BMI	rs17405819	8	76806584	C	T	0.367	-0.022	0.003	2.24e-13	53.7778
Adult BMI	rs1808579	18	21104888	T	C	0.475	-0.017	0.003	1.46e-08	32.1111
Adult BMI	rs1928295	9	120378483	C	T	0.425	-0.019	0.003	2.4e-10	40.1111
Adult BMI	rs205262	6	34563164	G	A	0.267	0.022	0.004	3.8e-08	30.25
Adult BMI	rs2112347	5	75015242	G	T	0.375	-0.026	0.003	4.45e-18	75.1111
Adult BMI	rs2121279	2	143043285	T	C	0.117	0.025	0.004	4.1e-10	39.0625
Adult BMI	rs2207139	6	50845490	G	A	0.1	0.045	0.004	2.32e-29	126.562
Adult BMI	rs2365389	3	61236462	T	C	0.342	-0.02	0.003	2.62e-11	44.4444
Adult BMI	rs2820292	1	201784287	C	A	0.508	0.02	0.003	2.62e-11	44.4444
Adult BMI	rs29941	19	34309532	G	A	0.667	0.018	0.003	1.97e-09	36
Adult BMI	rs3101336	1	72751185	C	T	0.649	0.033	0.003	3.82e-28	121
Adult BMI	rs3736485	15	51748610	G	A	0.575	-0.018	0.003	1.97e-09	36
Adult BMI	rs3817334	11	47650993	T	C	0.45	0.026	0.003	4.45e-18	75.1111
Adult BMI	rs3888190	16	28889486	A	C	0.358	0.031	0.003	4.98e-25	106.778
Adult BMI	rs4740619	9	15634326	C	T	0.467	-0.018	0.003	1.97e-09	36
Adult BMI	rs4889606	16	31011183	G	A	0.358	-0.018	0.003	1.97e-09	36
Adult BMI	rs543874	1	177889480	G	A	0.267	0.048	0.004	3.55e-33	144
Adult BMI	rs6477694	9	111932342	T	C	0.642	-0.017	0.003	1.46e-08	32.1111
Adult BMI	rs6567160	18	57829135	C	T	0.283	0.056	0.004	1.56e-44	196
Adult BMI	rs657452	1	49589847	G	A	0.583	-0.023	0.003	1.77e-14	58.7778
Adult BMI	rs6656785	1	75005776	G	A	0.383	0.022	0.003	2.24e-13	53.7778
Adult BMI	rs6804842	3	25106437	G	A	0.575	0.019	0.003	2.4e-10	40.1111
Adult BMI	rs7138803	12	50247468	A	G	0.442	0.032	0.003	1.46e-26	113.778
Adult BMI	rs7141420	14	79899454	T	C	0.617	0.024	0.003	1.24e-15	64
Adult BMI	rs758747	16	3627358	T	C	0.267	0.023	0.004	8.92e-09	33.0625
Adult BMI	rs7599312	2	213413231	A	G	0.292	-0.022	0.003	2.24e-13	53.7778
Adult BMI	rs7899106	10	87410904	G	A	0.05	0.04	0.007	1.1e-08	32.6531
Adult BMI	rs7903146	10	114758349	T	C	0.25	-0.023	0.003	1.77e-14	58.7778
Adult BMI	rs879620	16	4015729	T	C	0.592	0.024	0.004	1.97e-09	36
Adult BMI	rs9400239	6	108977663	C	T	0.7	0.019	0.003	2.4e-10	40.1111
Adult BMI	rs9926784	16	19941968	C	T	0.208	-0.027	0.004	1.48e-11	45.5625
Adult WC	rs10132280	14	25928179	A	C	0.3241	0.333	0.004	1e-200	6930.56
Adult WC	rs10840100	11	8669437	G	A	0.02	0.725	0.004	1e-200	32851.6
Adult WC	rs10938397	4	45182527	G	A	0.032	0.433	0.004	1e-200	11718.1
Adult WC	rs10968576	9	28414339	G	A	0.025	0.292	0.004	1e-200	5329
Adult WC	rs11165623	1	96893000	A	G	0.02	0.483	0.003	1e-200	25921
Adult WC	rs12429545	13	54102206	A	G	0.031	0.1	0.005	5.51e-89	400
Adult WC	rs1516725	3	185824004	C	T	0.031	0.908	0.005	1e-200	32978.6
Adult WC	rs16894959	6	34825662	C	T	0.026	0.1	0.005	5.51e-89	400
Adult WC	rs16996700	20	50981945	C	T	0.2812	0.3	0.004	1e-200	5625
Adult WC	rs17381664	1	78048331	C	T	0.022	0.425	0.004	1e-200	11289.1
Adult WC	rs2112347	5	75015242	G	T	0.3671	0.375	0.004	1e-200	8789.06
Adult WC	rs2293576	11	47434986	A	G	0.3119	0.367	0.004	1e-200	8418.06
Adult WC	rs2325036	3	85819412	C	A	0.408	0.408	0.004	1e-200	10404
Adult WC	rs2489623	6	127455821	C	A	0.019	0.558	0.003	1e-200	34596
Adult WC	rs2531992	16	4021734	G	A	0.028	0.833	0.005	1e-200	27755.6
Adult WC	rs2820292	1	201784287	C	A	0.019	0.508	0.003	1e-200	28673.8
Adult WC	rs3127553	1	49438005	A	G	0.6575	0.633	0.004	1e-200	25043.1
Adult WC	rs6163	10	104596924	A	C	0.019	0.392	0.004	1e-200	9604
Adult WC	rs633715	1	177852580	C	T	0.043	0.267	0.004	1e-200	4455.56
Adult WC	rs6440003	3	141094209	A	G	0.021	0.483	0.003	1e-200	25921
Adult WC	rs6545714	2	59307725	A	G	0.6145	0.625	0.004	1e-200	24414.1
Adult WC	rs6567160	18	57829135	C	T	0.048	0.283	0.004	1e-200	5005.56
Adult WC	rs7138803	12	50247468	A	G	0.028	0.442	0.004	1e-200	12210.2
Adult WC	rs7144011	14	79940383	T	G	0.033	0.275	0.004	1e-200	4726.56
Adult WC	rs7239883	18	40147671	A	G	0.5849	0.683	0.004	1e-200	29155.6
Adult WC	rs7498665	16	28883241	G	A	0.034	0.358	0.004	1e-200	8010.25
Adult WC	rs7903146	10	114758349	T	C	0.318	0.25	0.004	1e-200	3906.25
Adult WC	rs806794	6	26200677	G	A	0.3027	0.275	0.004	1e-200	4726.56
Adult WC	rs929641	2	58792377	G	A	0.4243	0.383	0.003	1e-200	16298.8
Adult WC	rs9400239	6	108977663	C	T	0.024	0.7	0.004	1e-200	30625
Adult WC	rs943005	6	50865820	T	C	0.039	0.1	0.004	6.11e-138	625
Adult visceral adipsity	rs10182458	2	25150641	G	A	0.49	0.026	0.002	5.9e-26	169
Adult visceral adipsity	rs10187101	2	50742227	T	C	0.36	-0.017	0.003	2.69e-11	32.1111
Adult visceral adipsity	rs10423928	19	46182304	A	T	0.19	-0.033	0.003	1.01e-25	121
Adult visceral adipsity	rs10510025	10	118650996	T	C	0.25	0.016	0.003	1.36e-08	28.4444
Adult visceral adipsity	rs10740991	10	22058137	C	G	0.72	-0.026	0.003	1.33e-20	75.1111
Adult visceral adipsity	rs10756714	9	15885041	G	A	0.44	-0.02	0.002	3.35e-15	100
Adult visceral adipsity	rs10760724	9	103085144	C	T	0.47	0.014	0.002	3.05e-08	49
Adult visceral adipsity	rs10773302	12	123043145	T	G	0.73	0.017	0.003	7.66e-10	32.1111
Adult visceral adipsity	rs10896012	11	65278461	C	T	0.22	0.022	0.003	9.46e-14	53.7778
Adult visceral adipsity	rs10938398	4	45186139	A	G	0.43	0.028	0.003	1e-29	87.1111
Adult visceral adipsity	rs11030112	11	27705188	A	G	0.32	0.031	0.003	2.65e-32	106.778
Adult visceral adipsity	rs111363146	7	44801682	C	T	0.14	0.02	0.004	3.64e-08	25
Adult visceral adipsity	rs11150745	17	78757626	G	A	0.32	-0.019	0.003	3.11e-13	40.1111
Adult visceral adipsity	rs111610668	1	1548470	G	A	0.38	-0.017	0.003	2.99e-11	32.1111
Adult visceral adipsity	rs112108364	13	86490590	G	T	0.28	0.017	0.003	3.27e-10	32.1111
Adult visceral adipsity	rs113866544	17	46270606	C	T	0.07	0.037	0.005	1.2e-13	54.76
Adult visceral adipsity	rs11679338	2	181606895	T	C	0.66	0.017	0.003	4.2e-11	32.1111
Adult visceral adipsity	rs117176448	8	27261138	G	C	0.1	0.025	0.004	3.67e-09	39.0625
Adult visceral adipsity	rs11776713	8	30861607	C	T	0.48	-0.015	0.002	1.04e-09	56.25
Adult visceral adipsity	rs11880870	19	18830704	G	A	0.48	-0.018	0.002	8.09e-14	81
Adult visceral adipsity	rs11896591	2	57239889	G	A	0.47	0.014	0.002	3.65e-08	49
Adult visceral adipsity	rs11917587	3	141207575	A	G	0.43	0.014	0.003	8.94e-09	21.7778
Adult visceral adipsity	rs12001634	9	94186527	A	T	0.34	-0.016	0.003	7.88e-10	28.4444
Adult visceral adipsity	rs12103005	16	71425826	A	G	0.72	0.016	0.003	8.47e-09	28.4444
Adult visceral adipsity	rs12200046	6	154315310	T	C	0.13	0.022	0.004	5.9e-09	30.25
Adult visceral adipsity	rs1225060	3	131637173	A	G	0.28	0.023	0.003	7.88e-17	58.7778
Adult visceral adipsity	rs1229984	4	100239319	C	T	0.98	0.05	0.008	2.84e-09	39.0625
Adult visceral adipsity	rs12459368	19	18459377	G	A	0.27	-0.02	0.003	1.15e-12	44.4444
Adult visceral adipsity	rs12477088	2	67841326	C	T	0.41	-0.02	0.003	6.17e-16	44.4444
Adult visceral adipsity	rs12739999	1	32207990	A	G	0.17	0.022	0.003	5.46e-11	53.7778
Adult visceral adipsity	rs13017207	2	100841235	A	G	0.4	-0.02	0.003	9.17e-15	44.4444
Adult visceral adipsity	rs13062093	3	35667057	G	T	0.37	0.02	0.003	1.51e-14	44.4444
Adult visceral adipsity	rs13075615	3	136505832	T	C	0.15	-0.022	0.003	3.97e-10	53.7778
Adult visceral adipsity	rs13097150	3	62433911	T	C	0.38	0.015	0.003	2.03e-09	25
Adult visceral adipsity	rs13135092	4	103198082	G	A	0.08	0.033	0.005	7.31e-13	43.56
Adult visceral adipsity	rs13192865	6	97929355	A	G	0.27	-0.018	0.003	8.76e-11	36
Adult visceral adipsity	rs13263674	8	14238841	G	A	0.29	0.017	0.003	4.65e-10	32.1111
Adult visceral adipsity	rs13337177	16	2175323	T	G	0.18	-0.023	0.003	2.02e-12	58.7778
Adult visceral adipsity	rs13393304	2	637830	G	A	0.83	0.044	0.003	6.12e-42	215.111
Adult visceral adipsity	rs1446585	2	136407479	G	A	0.23	-0.017	0.003	1.21e-08	32.1111
Adult visceral adipsity	rs145350287	12	120907309	A	T	0.04	-0.042	0.006	1.92e-11	49
Adult visceral adipsity	rs1474518	8	116825690	T	C	0.76	0.018	0.003	6.62e-10	36
Adult visceral adipsity	rs148168215	9	30835804	T	A	0.02	-0.053	0.009	1.54e-08	34.679
Adult visceral adipsity	rs1559678	15	47738451	C	T	0.4	0.015	0.003	4.22e-09	25
Adult visceral adipsity	rs1591726	1	49963473	C	T	0.68	-0.022	0.003	4.06e-17	53.7778
Adult visceral adipsity	rs1652376	18	21109466	T	G	0.46	-0.021	0.002	4.17e-17	110.25
Adult visceral adipsity	rs17239176	10	107744042	C	T	0.22	-0.017	0.003	2.85e-08	32.1111
Adult visceral adipsity	rs17589357	15	35927468	C	T	0.15	-0.02	0.003	1.07e-08	44.4444
Adult visceral adipsity	rs1762509	1	107592959	G	A	0.66	-0.016	0.003	2.2e-09	28.4444
Adult visceral adipsity	rs17682873	17	52940772	T	C	0.14	0.02	0.004	3.07e-08	25
Adult visceral adipsity	rs17770336	9	28414625	T	C	0.32	0.025	0.003	7.85e-21	69.4444
Adult visceral adipsity	rs1834144	18	40744790	A	C	0.37	-0.018	0.003	1.72e-12	36
Adult visceral adipsity	rs1928496	13	31012904	T	C	0.74	0.021	0.003	9.3e-14	49
Adult visceral adipsity	rs2020942	17	28546914	T	C	0.4	0.015	0.003	2.28e-09	25
Adult visceral adipsity	rs2102278	4	52818664	G	A	0.32	0.016	0.003	3.48e-09	28.4444
Adult visceral adipsity	rs215628	7	32360096	T	C	0.61	-0.016	0.003	6.48e-10	28.4444
Adult visceral adipsity	rs2172131	10	133978962	C	T	0.58	-0.017	0.003	1.85e-11	32.1111
Adult visceral adipsity	rs217669	14	62360075	C	T	0.27	0.017	0.003	3.32e-10	32.1111
Adult visceral adipsity	rs2253310	6	108888593	G	C	0.63	0.021	0.003	3.16e-16	49
Adult visceral adipsity	rs2285640	17	34951204	A	G	0.52	-0.02	0.002	7.58e-16	100
Adult visceral adipsity	rs2304608	5	87962298	A	C	0.16	0.03	0.003	1.91e-18	100
Adult visceral adipsity	rs2307111	5	75003678	C	T	0.39	-0.026	0.003	1.08e-24	75.1111
Adult visceral adipsity	rs2448916	8	95308350	C	A	0.61	0.014	0.003	3.6e-08	21.7778
Adult visceral adipsity	rs2472297	15	75027880	T	C	0.27	0.017	0.003	3.08e-09	32.1111
Adult visceral adipsity	rs247975	3	173107443	C	T	0.53	0.014	0.002	7.46e-09	49
Adult visceral adipsity	rs2481665	1	62594677	C	T	0.44	-0.018	0.002	7.82e-13	81
Adult visceral adipsity	rs2537621	7	5557255	C	G	0.37	0.015	0.003	1.29e-08	25
Adult visceral adipsity	rs254024	5	103944020	T	G	0.44	0.016	0.002	4.19e-10	64
Adult visceral adipsity	rs2660241	16	4940023	C	T	0.36	0.015	0.003	1.48e-08	25
Adult visceral adipsity	rs2667761	15	77883130	C	T	0.36	-0.016	0.003	7.27e-10	28.4444
Adult visceral adipsity	rs2678204	1	201800511	G	T	0.34	0.023	0.003	1.16e-18	58.7778
Adult visceral adipsity	rs2799465	9	126544609	C	T	0.13	0.021	0.004	6.02e-09	27.5625
Adult visceral adipsity	rs2804477	10	33720175	A	G	0.14	0.021	0.004	5.52e-09	27.5625
Adult visceral adipsity	rs28434748	18	63306008	A	G	0.81	-0.018	0.003	9.21e-09	36
Adult visceral adipsity	rs2926614	8	76301610	C	T	0.82	0.022	0.003	4.16e-12	53.7778
Adult visceral adipsity	rs2926864	5	153213196	G	A	0.66	-0.017	0.003	2.68e-11	32.1111
Adult visceral adipsity	rs2962082	16	62816628	A	G	0.48	-0.015	0.002	6.72e-10	56.25
Adult visceral adipsity	rs329124	5	133865452	G	A	0.42	-0.014	0.003	4.22e-08	21.7778
Adult visceral adipsity	rs34811474	4	25408838	A	G	0.23	-0.019	0.003	6.96e-11	40.1111
Adult visceral adipsity	rs35060985	11	43693110	A	G	0.32	0.023	0.003	2.52e-18	58.7778
Adult visceral adipsity	rs35697587	14	47298505	A	G	0.51	-0.017	0.002	1.62e-11	72.25
Adult visceral adipsity	rs35972789	10	75519691	A	C	0.04	-0.04	0.006	1.01e-09	44.4444
Adult visceral adipsity	rs362307	4	3241845	T	C	0.08	0.029	0.005	2.04e-09	33.64
Adult visceral adipsity	rs3759094	12	56497903	T	C	0.34	-0.015	0.003	7.05e-09	25
Adult visceral adipsity	rs3774063	3	9511736	T	C	0.1	0.024	0.004	6.63e-09	36
Adult visceral adipsity	rs3787075	20	25186502	G	C	0.34	0.018	0.003	1.26e-11	36
Adult visceral adipsity	rs3791687	2	212258767	T	A	0.23	0.019	0.003	1.24e-10	40.1111
Adult visceral adipsity	rs3803253	13	99117149	A	G	0.29	-0.016	0.003	2.39e-09	28.4444
Adult visceral adipsity	rs3826408	17	7101292	T	C	0.46	0.014	0.002	7.95e-09	49
Adult visceral adipsity	rs3843540	7	99126640	C	T	0.15	-0.026	0.003	2.17e-13	75.1111
Adult visceral adipsity	rs40067	5	107439012	A	G	0.17	-0.024	0.003	1.59e-13	64
Adult visceral adipsity	rs4073582	11	66050712	A	G	0.36	-0.018	0.003	1.2e-11	36
Adult visceral adipsity	rs4148866	12	123425575	T	C	0.41	0.015	0.003	1.28e-09	25
Adult visceral adipsity	rs4239060	17	1844519	A	G	0.19	-0.026	0.003	8.98e-16	75.1111
Adult visceral adipsity	rs4402589	16	29954654	G	T	0.55	0.026	0.002	6.17e-26	169
Adult visceral adipsity	rs4419475	4	96150044	T	A	0.41	0.014	0.003	3.71e-08	21.7778
Adult visceral adipsity	rs4482463	2	205375909	A	C	0.92	-0.036	0.005	1.68e-14	51.84
Adult visceral adipsity	rs4807179	19	1956035	A	G	0.63	0.015	0.003	1.45e-08	25
Adult visceral adipsity	rs4808762	19	18326222	C	T	0.29	0.029	0.003	3.55e-26	93.4444
Adult visceral adipsity	rs4809221	20	62372706	A	G	0.67	0.015	0.003	3.15e-08	25
Adult visceral adipsity	rs4842920	15	84539424	T	G	0.28	-0.015	0.003	2.38e-08	25
Adult visceral adipsity	rs4929923	11	8639200	C	T	0.65	0.018	0.003	3.78e-12	36
Adult visceral adipsity	rs496072	4	171055797	T	C	0.41	0.014	0.003	3.35e-08	21.7778
Adult visceral adipsity	rs538656	18	57850422	T	G	0.23	0.045	0.003	1.79e-54	225
Adult visceral adipsity	rs539515	1	177889025	C	A	0.21	0.038	0.003	1.43e-35	160.444
Adult visceral adipsity	rs55676934	3	45222958	G	A	0.33	0.015	0.003	1.33e-08	25
Adult visceral adipsity	rs55726687	12	991306	A	G	0.21	0.023	0.003	8.12e-14	58.7778
Adult visceral adipsity	rs55742087	3	185830488	T	C	0.18	-0.023	0.003	3.61e-13	58.7778
Adult visceral adipsity	rs56094641	16	53806453	G	A	0.4	0.065	0.003	3.82e-145	469.444
Adult visceral adipsity	rs56356382	19	4064057	C	T	0.19	-0.022	0.003	6.51e-12	53.7778
Adult visceral adipsity	rs57241669	4	175246482	G	A	0.08	-0.026	0.005	3.93e-08	27.04
Adult visceral adipsity	rs577525	10	99769388	C	T	0.56	0.018	0.002	1.52e-12	81
Adult visceral adipsity	rs59066241	12	97925364	G	T	0.12	0.021	0.004	4.42e-08	27.5625
Adult visceral adipsity	rs61537964	1	115585759	G	C	0.11	-0.023	0.004	8.11e-09	33.0625
Adult visceral adipsity	rs61813293	1	156019075	T	G	0.14	0.024	0.004	1.93e-11	36
Adult visceral adipsity	rs61903695	11	89922417	G	A	0.26	0.017	0.003	3.04e-09	32.1111
Adult visceral adipsity	rs61910767	11	134515899	T	C	0.17	-0.023	0.003	6.95e-12	58.7778
Adult visceral adipsity	rs62024481	15	99238661	T	C	0.2	-0.018	0.003	1.13e-08	36
Adult visceral adipsity	rs62084234	17	65847060	G	A	0.2	0.025	0.003	3.68e-16	69.4444
Adult visceral adipsity	rs62104473	19	30289779	T	C	0.33	0.019	0.003	3.5e-13	40.1111
Adult visceral adipsity	rs62190394	2	230624929	T	C	0.31	0.022	0.003	2.02e-16	53.7778
Adult visceral adipsity	rs62261725	3	85898626	G	A	0.33	-0.021	0.003	5.52e-16	49
Adult visceral adipsity	rs62262093	3	49960388	C	T	0.52	0.03	0.002	1.34e-33	225
Adult visceral adipsity	rs62413414	6	80310375	T	C	0.15	0.02	0.003	8.78e-09	44.4444
Adult visceral adipsity	rs62477685	7	75101707	T	A	0.42	-0.019	0.003	7.78e-15	40.1111
Adult visceral adipsity	rs6433243	2	171605495	C	T	0.65	-0.016	0.003	4.56e-10	28.4444
Adult visceral adipsity	rs6536575	4	162091639	C	T	0.52	0.014	0.002	1.48e-08	49
Adult visceral adipsity	rs653958	1	96884006	G	A	0.37	0.019	0.003	3.28e-13	40.1111
Adult visceral adipsity	rs66679256	4	18351898	T	C	0.45	0.018	0.002	1.29e-13	81
Adult visceral adipsity	rs6739755	2	59330227	G	A	0.6	-0.023	0.003	3.95e-19	58.7778
Adult visceral adipsity	rs67463976	7	70045443	C	G	0.42	0.016	0.003	9.11e-11	28.4444
Adult visceral adipsity	rs7021721	9	111963641	C	G	0.29	-0.015	0.003	1.74e-08	25
Adult visceral adipsity	rs704061	12	89771903	C	T	0.45	0.016	0.002	3.94e-11	64
Adult visceral adipsity	rs7132908	12	50263148	A	G	0.38	0.026	0.003	1.19e-23	75.1111
Adult visceral adipsity	rs7156625	14	79942647	A	G	0.22	0.027	0.003	1.99e-19	81
Adult visceral adipsity	rs7165759	15	80988600	A	G	0.3	-0.017	0.003	1.02e-10	32.1111
Adult visceral adipsity	rs71658797	1	77967507	A	T	0.12	0.035	0.004	4.79e-20	76.5625
Adult visceral adipsity	rs719802	11	113234679	C	T	0.61	-0.017	0.003	7.84e-12	32.1111
Adult visceral adipsity	rs72663503	1	39969059	T	C	0.23	0.021	0.003	1.65e-12	49
Adult visceral adipsity	rs72892910	6	50816887	T	G	0.17	0.036	0.003	7.24e-28	144
Adult visceral adipsity	rs72995085	6	143193971	C	T	0.18	-0.021	0.003	3.77e-11	49
Adult visceral adipsity	rs73033486	7	2908277	A	G	0.13	0.021	0.004	2.97e-08	27.5625
Adult visceral adipsity	rs7308188	12	103701537	C	T	0.25	-0.019	0.003	5.7e-11	40.1111
Adult visceral adipsity	rs7324067	13	65484906	C	T	0.76	0.017	0.003	1.24e-08	32.1111
Adult visceral adipsity	rs74934567	3	61239698	G	A	0.16	-0.022	0.003	1.16e-10	53.7778
Adult visceral adipsity	rs7498665	16	28883241	G	A	0.4	0.027	0.003	1.83e-26	81
Adult visceral adipsity	rs7547416	1	66419087	A	G	0.56	0.015	0.002	4.5e-09	56.25
Adult visceral adipsity	rs7550711	1	110082886	T	C	0.03	0.062	0.008	5.2e-15	60.0625
Adult visceral adipsity	rs76040172	21	46488959	A	G	0.05	-0.045	0.006	2.6e-16	56.25
Adult visceral adipsity	rs76327888	14	103380403	T	G	0.17	0.023	0.003	2.9e-12	58.7778
Adult visceral adipsity	rs7649970	3	12392272	T	C	0.12	0.025	0.004	1.78e-11	39.0625
Adult visceral adipsity	rs7773094	6	129440026	C	T	0.2	-0.018	0.003	1.21e-08	36
Adult visceral adipsity	rs778094	2	147903802	A	G	0.58	-0.015	0.003	2.57e-09	25
Adult visceral adipsity	rs7822494	8	87476439	T	C	0.55	0.016	0.002	6.53e-11	64
Adult visceral adipsity	rs7845090	8	73449940	A	G	0.71	-0.02	0.003	3.19e-13	44.4444
Adult visceral adipsity	rs7849553	9	73832360	C	A	0.45	0.014	0.002	1.42e-08	49
Adult visceral adipsity	rs78719460	12	133395038	A	G	0.31	0.016	0.003	2.83e-09	28.4444
Adult visceral adipsity	rs7893571	10	16750129	T	G	0.66	0.018	0.003	1.17e-11	36
Adult visceral adipsity	rs7982447	13	54453811	C	T	0.21	0.021	0.003	1.62e-11	49
Adult visceral adipsity	rs8015400	14	25930988	A	C	0.68	0.02	0.003	5.22e-14	44.4444
Adult visceral adipsity	rs8074454	17	3981148	C	G	0.33	0.017	0.003	3.75e-11	32.1111
Adult visceral adipsity	rs809955	4	140874760	A	G	0.37	-0.016	0.003	7.45e-10	28.4444
Adult visceral adipsity	rs8103728	19	33900257	G	C	0.67	0.015	0.003	8.02e-09	25
Adult visceral adipsity	rs879620	16	4015729	T	C	0.62	0.021	0.003	9.02e-16	49
Adult visceral adipsity	rs9277979	6	33294098	T	C	0.18	0.023	0.003	8.77e-13	58.7778
Adult visceral adipsity	rs9320823	6	98429337	C	T	0.6	0.023	0.003	4.92e-20	58.7778
Adult visceral adipsity	rs9358912	6	26211146	T	G	0.27	-0.025	0.003	1.22e-18	69.4444
Adult visceral adipsity	rs9512696	13	28012527	G	A	0.66	0.014	0.003	3.97e-08	21.7778
Adult visceral adipsity	rs9522285	13	112230701	A	G	0.42	0.019	0.003	9.61e-14	40.1111
Adult visceral adipsity	rs9569934	13	59257944	T	C	0.19	-0.019	0.003	4.04e-09	40.1111
Adult visceral adipsity	rs9641499	7	112984493	A	C	0.43	-0.018	0.003	1.2e-12	36
Adult visceral adipsity	rs9832402	3	173742542	G	A	0.25	-0.017	0.003	2.99e-09	32.1111
Adult visceral adipsity	rs9843340	3	156317073	C	T	0.15	-0.022	0.003	1.74e-10	53.7778
Adult visceral adipsity	rs9948863	18	57968382	G	A	0.53	0.014	0.002	9.66e-09	49
Adult visceral adipsity	rs9989141	14	94006257	T	C	0.63	0.02	0.003	6.77e-15	44.4444
Adult BFP	rs1558902	16	53803574	A	T	0.4	0.051	0.005	3.8e-27	104.04
Adult BFP	rs2943652	2	227108446	C	T	0.36	0.034	0.005	1.5e-12	46.24
Adult BFP	rs4788099	16	28855727	G	A	0.38	0.027	0.005	1.2e-08	29.16
Adult BFP	rs543874	1	177889480	G	A	0.19	0.032	0.006	4.5e-08	28.4444
Adult BFP	rs6567160	18	57829135	C	T	0.25	0.034	0.005	1.3e-10	46.24
Adult BFP	rs693839	13	80958288	C	T	0.32	0.028	0.005	6.6e-09	31.36
Adult BFP	rs9906944	17	47091420	C	T	0.67	0.033	0.006	2.9e-08	30.25
